# Supplementary material for: Pathogenesis and Genomic Analysis of a Virulent Leptospira Interrogans Serovar Copenhageni Isolated from a Dog with Lethal Infection
Source: Trop Med Infect Dis. 2022 Oct 28;7(11):333. doi: 10.3390/tropicalmed7110333 (PMC9698576; doi:10.3390/tropicalmed7110333)
Supplement: Supplementary file 1 [file tropicalmed-07-00333-s001.zip]

Archive with 1 entries (1 files):
- tropicalmed-1967334-supplementary.xlsx
