# Supplementary material for: Pathogenesis and Genomic Analysis of a Virulent Leptospira Interrogans Serovar Copenhageni Isolated from a Dog with Lethal Infection
Source: Trop Med Infect Dis. 2022 Oct 28;7(11):333. doi: 10.3390/tropicalmed7110333 (PMC9698576; doi:10.3390/tropicalmed7110333)
Supplement: Supplementary file 1 [file tropicalmed-07-00333-s001.zip › tropicalmed-1967334-supplementary.xlsx]

## Sheet: Table S1
	Table S1. List of genomes of Leptospira strains considered to the phylogenetic analysis.
	Organism name	Strain	BioSample	BioProject	Assembly	Replicons	WGS
	PATHOGENIC P1 LEPTOSPIRA SPECIES
1	Leptospira interrogans serovar Lai str. 56601 (bacteria)	56601	SAMN02603127	PRJNA293	GCA_000092565.1		AE010300.2
2	Leptospira kirschneri serovar Valbuzzi str. 200702274	200702274	SAMN02436380	PRJNA74141	GCA_000244515.3		AHOC02
3	Leptospira borgpetersenii serovar Hardjo-bovis str. L550 (bacteria)	L550	SAMN02603615	PRJNA16146	GCA_000013945.1		CP000348.1
4	Leptospira santarosai serovar Shermani str. LT 821 (bacteria)	LT 821	SAMN02470123	PRJNA47139	GCA_000313175.2		CP006694.1
5	Leptospira kmetyi serovar Malaysia str. Bejo-Iso9 (bacteria)	Bejo-Iso9	SAMN02436507	PRJNA74061	GCA_000243735.3		AHMP02
6	Leptospira alstonii serovar Sichuan str. 79601 (bacteria)	79601	SAMN01801604	PRJNA177155	GCA_000347175.1		ANIK01
7	Leptospira barantonii str. FH4-C-A1	FH4-C-A1	SAMN07411424	PRJNA395546	GCA_002811925.1		NPDS01
8	L. yasudae str. 201601115	201601115	SAMN10316369	PRJNA480513	GCA_004770515.1		RQHR01
9	Leptospira ellisii (Leptospira sp. patho 1)	ATI7-C-A5	SAMN07411411	PRJNA395546	GCA_002811955.1		NPEF01
10	L. gomenensis str. 201800299	201800299	SAMN10316438	PRJNA480513	GCA_004770155.1		RQFA01
11	L. adleri str. FH2-B-C1	FH2-B-C1	SAMN07411421	PRJNA395546	GCA_002811845.1		NPDV01
12	Leptospira tipperaryensis (bacteria)	GWTS #1	SAMN04546715	PRJNA315006	GCA_001729245.1		CP015217.1
13	L. stimsonii str. SSW20	SSW20	SAMN10316448	PRJNA480513	GCA_004770035.1		RQEQ01
14	Leptospira noguchii serovar Panama str. CZ214	CZ214	SAMN02436411	PRJNA167231	GCA_000306255.2 (		AKWY02
15	Leptospira mayottensis 200901116	200901116	SAMN02436412	PRJNA167259	GCA_000306675.3		CP024871.1
16	Leptospira alexanderi serovar Manhao 3 str. L 60	L.60	SAMN02436435	PRJNA74069	GCA_000243815.3		AHMT02
17	Leptospira weilii serovar Topaz str. LT2116	LT2116	SAMN00739295	PRJNA74173	GCA_000244815.3		AHOR02
	SEROVAR COPENHAGENI STRAINS
1	Leptospira interrogans serovar Copenhageni	FDAARGOS_203	SAMN04875540	PRJNA231221	GCA_002073495.2	chromosome: NZ_CP020414.2/CP020414.2
						plasmid unnamed1: NZ_CP020413.2/CP020413.2
2	Leptospira interrogans serovar Copenhageni	SK1	SAMN13822336	PRJNA600490	GCA_010978155.1	chromosome I: NZ_CP048830.1/CP048830.1
						chromosome II: NZ_CP048831.1/CP048831.1
3	Leptospira interrogans serovar Copenhageni	B42	SAMN18471243	PRJNA716832	GCA_017653785.1		JAGGCQ01
4	Leptospira interrogans serovar Copenhageni	S199/3	SAMN18471235	PRJNA716832	GCA_017654025.1		JAGGCI01
5	Leptospira interrogans serovar Copenhageni	S1006	SAMN18471230	PRJNA716832	GCA_017654105.1		JAGGCD01
6	Leptospira interrogans serovar Copenhageni	S199/4	SAMN18471242	PRJNA716832	GCA_017653755.1		JAGGCP01
7	Leptospira interrogans serovar Copenhageni	W26	SAMN18471238	PRJNA716832	GCA_017653845.1		JAGGCL01
8	Leptospira interrogans serovar Copenhageni	B167	SAMN18471236	PRJNA716832	GCA_017653985.1		JAGGCJ01
9	Leptospira interrogans serovar Copenhageni	R287	SAMN18471244	PRJNA716832	GCA_017653725.1		JAGGCR01
10	Leptospira interrogans serovar Copenhageni	S606	SAMN18471239	PRJNA716832	GCA_017653855.1		JAGGCM01
11	Leptospira interrogans serovar Copenhageni	S199/6	SAMN18471233	PRJNA716832	GCA_017653965.1		JAGGCG01
12	Leptospira interrogans serovar Copenhageni	S199/5	SAMN18471234	PRJNA716832	GCA_017654055.1		JAGGCH01
13	Leptospira interrogans serovar Copenhageni	S72	SAMN18471232	PRJNA716832	GCA_017653945.1		JAGGCF01
14	Leptospira interrogans serovar Copenhageni	B33	SAMN18471240	PRJNA716832	GCA_017653825.1		JAGGCN01
15	Leptospira interrogans serovar Copenhageni	S199/12	SAMN18471231	PRJNA716832	GCA_017654085.1		JAGGCE01
16	Leptospira interrogans serovar Copenhageni	CLEP00179	SAMN12567526	PRJNA560059	GCA_009721635.1		WNNH01
17	Leptospira interrogans serovar Copenhageni	CLEP00152	SAMN12567456	PRJNA560059	GCA_008629705.1		VWOW01
18	Leptospira interrogans serovar Copenhageni	Taganrog-2018	SAMN10983505	PRJNA523562	GCA_013358565.1		SJDW01
19	Leptospira interrogans serovar Copenhageni str. 2001025091	2001025091	SAMN00254376	PRJNA65077	GCA_000216075.2		AFMH01
20	Leptospira interrogans serovar Copenhageni str. 2002000634	2002000634	SAMN01920610	PRJNA188970	GCA_000343005.1		AOWT01
21	Leptospira interrogans serovar Copenhageni str. 2002009669	2002009669	SAMN01920624	PRJNA188971	GCA_000343105.1		AOWS01
22	Leptospira interrogans serovar Copenhageni str. 2006006972	2006006972	SAMN01920629	PRJNA188966	GCA_000343475.1		AOWX01
23	Leptospira interrogans serovar Copenhageni str. 2006006982	2006006982	SAMN01920564	PRJNA188967	GCA_000342985.1		AOWW01
24	Leptospira interrogans serovar Copenhageni str. 2006007831	2006007831	SAMN00254373	PRJNA65075	GCA_000216095.2		AFMG01
25	Leptospira interrogans serovar Copenhageni str. 2007005490	2007005490	SAMN01920622	PRJNA188972	GCA_000342765.1		AOWR01
26	Leptospira interrogans serovar Copenhageni str. 200701182	200701182	SAMN01920617	PRJNA188995	GCA_000343595.1		AOVV01
27	Leptospira interrogans serovar Copenhageni str. Fiocruz L1-130	Fiocruz L1-130	SAMN02603847	PRJNA10687	GCA_000007685.1	chromosome I: NC_005823.1/AE016823.1
						chromosome II: NC_005824.1/AE016824.1
28	Leptospira interrogans serovar Copenhageni str. Fiocruz LV130	Fiocruz LV130	SAMN00254991	PRJNA63733	GCA_000217535.2		AFJW02
29	Leptospira interrogans serovar Copenhageni str. Fiocruz LV192	Fiocruz LV192	SAMN00254377	PRJNA63719	GCA_000217415.2		AFJP01
30	Leptospira interrogans serovar Copenhageni str. Fiocruz LV199	Fiocruz LV199	SAMN00254378	PRJNA63721	GCA_000217395.2		AFJQ01
31	Leptospira interrogans serovar Copenhageni str. Fiocruz LV204	Fiocruz LV204	SAMN00254375	PRJNA63723	GCA_000217375.2		AFJR01
32	Leptospira interrogans serovar Copenhageni str. Fiocruz LV212	Fiocruz LV212	SAMN00254381	PRJNA63725	GCA_000217355.2		AFJS01
33	Leptospira interrogans serovar Copenhageni str. Fiocruz LV224	Fiocruz LV224	SAMN00254379	PRJNA63727	GCA_000217335.3		AFJT02
34	Leptospira interrogans serovar Copenhageni str. Fiocruz LV237	Fiocruz LV237	SAMN01920569	PRJNA188988	GCA_000343085.1		AOWC01
35	Leptospira interrogans serovar Copenhageni str. Fiocruz LV239	Fiocruz LV239	SAMN00254382	PRJNA63729	GCA_000217315.2		AFJU01
36	Leptospira interrogans serovar Copenhageni str. Fiocruz LV251	Fiocruz LV251	SAMN00254380	PRJNA63731	GCA_000217295.3		AFJV02
37	Leptospira interrogans serovar Copenhageni str. Fiocruz LV256	Fiocruz LV256	SAMN01920621	PRJNA188984	GCA_000343535.1		AOWG01
38	Leptospira interrogans serovar Copenhageni str. Fiocruz LV2750	Fiocruz LV2750	SAMN01920618	PRJNA188997	GCA_000343615.1		AOVT01
39	Leptospira interrogans serovar Copenhageni str. Fiocruz LV2752	Fiocruz LV2752	SAMN00254326	PRJNA63741	GCA_000217255.2		AFKA01
40	Leptospira interrogans serovar Copenhageni str. Fiocruz LV2755	Fiocruz LV2755	SAMN00254992	PRJNA63735	GCA_000217555.2		AFJX02
41	Leptospira interrogans serovar Copenhageni str. Fiocruz LV2756 C1	Fiocruz LV2756 C1	SAMN00254324	PRJNA63737	GCA_000217575.3		AFJY02
42	Leptospira interrogans serovar Copenhageni str. Fiocruz LV2756C6	Fiocruz LV2756C6	SAMN00254327	PRJNA65079	GCA_000216055.2		AFMI01
43	Leptospira interrogans serovar Copenhageni str. Fiocruz LV2759	Fiocruz LV2759	SAMN00254328	PRJNA63743	GCA_000217235.2		AFKB01
44	Leptospira interrogans serovar Copenhageni str. Fiocruz LV2763	Fiocruz LV2763	SAMN00254329	PRJNA63745	GCA_000217215.2		AFKC01
45	Leptospira interrogans serovar Copenhageni str. Fiocruz LV2766	Fiocruz LV2766	SAMN01920604	PRJNA188998	GCA_000343635.1		AOVS01
46	Leptospira interrogans serovar Copenhageni str. Fiocruz LV2767	Fiocruz LV2767	SAMN00254330	PRJNA63747	GCA_000217195.2		AFKD01
47	Leptospira interrogans serovar Copenhageni str. Fiocruz LV2769	Fiocruz LV2769	SAMN00254331	PRJNA63749	GCA_000217175.2		AFKE01
48	Leptospira interrogans serovar Copenhageni str. Fiocruz LV2772	Fiocruz LV2772	SAMN00254332	PRJNA63751	GCA_000217155.2		AFKF01
49	Leptospira interrogans serovar Copenhageni str. Fiocruz LV2776	Fiocruz LV2776	SAMN00254333	PRJNA63753	GCA_000217135.2		AFKG01
50	Leptospira interrogans serovar Copenhageni str. Fiocruz LV2787	Fiocruz LV2787	SAMN00254334	PRJNA63755	GCA_000217115.2		AFKH01
51	Leptospira interrogans serovar Copenhageni str. Fiocruz LV2790	Fiocruz LV2790	SAMN00254335	PRJNA63757	GCA_000217095.2		AFKI01
52	Leptospira interrogans serovar Copenhageni str. Fiocruz LV2791	Fiocruz LV2791	SAMN00254336	PRJNA63759	GCA_000217075.2		AFKJ01
53	Leptospira interrogans serovar Copenhageni str. Fiocruz LV2799	Fiocruz LV2799	SAMN00254339	PRJNA63761	GCA_000217055.2		AFKK01
54	Leptospira interrogans serovar Copenhageni str. Fiocruz LV2804	Fiocruz LV2804	SAMN00254337	PRJNA63763	GCA_000217035.2		AFKL01
55	Leptospira interrogans serovar Copenhageni str. Fiocruz LV2805	Fiocruz LV2805	SAMN00254340	PRJNA63765	GCA_000217015.3		AFKM01
56	Leptospira interrogans serovar Copenhageni str. Fiocruz LV2806	Fiocruz LV2806	SAMN00254338	PRJNA63767	GCA_000216995.2		AFKN01
57	Leptospira interrogans serovar Copenhageni str. Fiocruz LV2807	Fiocruz LV2807	SAMN01920565	PRJNA189000	GCA_000343205.1		AOVQ01
58	Leptospira interrogans serovar Copenhageni str. Fiocruz LV2811	Fiocruz LV2811	SAMN00254341	PRJNA63769	GCA_000216975.2		AFKO01
59	Leptospira interrogans serovar Copenhageni str. Fiocruz LV2812	Fiocruz LV2812	SAMN00254342	PRJNA63771	GCA_000216955.2		AFKP01
60	Leptospira interrogans serovar Copenhageni str. Fiocruz LV2816	Fiocruz LV2816	SAMN01920566	PRJNA189001	GCA_000343655.1		AOVP01
61	Leptospira interrogans serovar Copenhageni str. Fiocruz LV2825	Fiocruz LV2825	SAMN00254343	PRJNA63773	GCA_000216935.2		AFKQ01
62	Leptospira interrogans serovar Copenhageni str. Fiocruz LV2832	Fiocruz LV2832	SAMN00254344	PRJNA63775	GCA_000216915.2		AFKR01
63	Leptospira interrogans serovar Copenhageni str. Fiocruz LV2840	Fiocruz LV2840	SAMN00254345	PRJNA63777	GCA_000216895.2		AFKS01
64	Leptospira interrogans serovar Copenhageni str. Fiocruz LV2841	Fiocruz LV2841	SAMN01920630	PRJNA189002	GCA_000342965.1		AOVO01
65	Leptospira interrogans serovar Copenhageni str. Fiocruz LV2897	Fiocruz LV2897	SAMN00254346	PRJNA63779	GCA_000216875.2		AFKT01
66	Leptospira interrogans serovar Copenhageni str. Fiocruz LV2908	Fiocruz LV2908	SAMN00254348	PRJNA63781	GCA_000216855.2		AFKU01
67	Leptospira interrogans serovar Copenhageni str. Fiocruz LV2919	Fiocruz LV2919	SAMN01920118	PRJNA189003	GCA_000343245.1		AOVN01
68	Leptospira interrogans serovar Copenhageni str. Fiocruz LV2933	Fiocruz LV2933	SAMN00254347	PRJNA63785	GCA_000216835.2		AFKV01
69	Leptospira interrogans serovar Copenhageni str. Fiocruz LV2948	Fiocruz LV2948	SAMN00254349	PRJNA63787	GCA_000216815.2		AFKW01
70	Leptospira interrogans serovar Copenhageni str. Fiocruz LV2953	Fiocruz LV2953	SAMN00254350	PRJNA63789	GCA_000216795.2		AFKX01
71	Leptospira interrogans serovar Copenhageni str. Fiocruz LV2958	Fiocruz LV2958	SAMN00254351	PRJNA63791	GCA_000216775.2		AFKY01
72	Leptospira interrogans serovar Copenhageni str. Fiocruz LV2959	Fiocruz LV2959	SAMN00254352	PRJNA63793	GCA_000216755.2		AFKZ01
73	Leptospira interrogans serovar Copenhageni str. Fiocruz LV2973	Fiocruz LV2973	SAMN00254354	PRJNA63795	GCA_000216735.2		AFLA01
74	Leptospira interrogans serovar Copenhageni str. Fiocruz LV3076	Fiocruz LV3076	SAMN01920121	PRJNA189005	GCA_000343675.1		AOVL01
75	Leptospira interrogans serovar Copenhageni str. Fiocruz LV3086	Fiocruz LV3086	SAMN00254353	PRJNA63797	GCA_000216715.2		AFLB01
76	Leptospira interrogans serovar Copenhageni str. Fiocruz LV3094	Fiocruz LV3094	SAMN00254355	PRJNA63799	GCA_000216695.2		AFLC01
77	Leptospira interrogans serovar Copenhageni str. Fiocruz LV3096	Fiocruz LV3096	SAMN00254356	PRJNA63801	GCA_000216675.2		AFLD01
78	Leptospira interrogans serovar Copenhageni str. Fiocruz LV3213	Fiocruz LV3213	SAMN01920619	PRJNA189006	GCA_000343695.1		AOVK01
79	Leptospira interrogans serovar Copenhageni str. Fiocruz LV3244	Fiocruz LV3244	SAMN00254357	PRJNA63803	GCA_000216655.2		AFLE01
80	Leptospira interrogans serovar Copenhageni str. Fiocruz LV3323	Fiocruz LV3323	SAMN00254358	PRJNA63805	GCA_000216635.2		AFLF01
81	Leptospira interrogans serovar Copenhageni str. Fiocruz LV3373	Fiocruz LV3373	SAMN00254359	PRJNA63807	GCA_000216615.2		AFLG01
82	Leptospira interrogans serovar Copenhageni str. Fiocruz LV3409	Fiocruz LV3409	SAMN01920632	PRJNA189013	GCA_000342705.1		AOVD01
83	Leptospira interrogans serovar Copenhageni str. Fiocruz LV3726	Fiocruz LV3726	SAMN00254360	PRJNA63809	GCA_000216595.3		AFLH02
84	Leptospira interrogans serovar Copenhageni str. Fiocruz LV3737	Fiocruz LV3737	SAMN00254361	PRJNA63811	GCA_000216575.2		AFLI01
85	Leptospira interrogans serovar Copenhageni str. Fiocruz LV3738	Fiocruz LV3738	SAMN00254364	PRJNA63813	GCA_000216555.3		AFLJ01
86	Leptospira interrogans serovar Copenhageni str. Fiocruz LV3834	Fiocruz LV3834	SAMN00254362	PRJNA63815	GCA_000216535.2		AFLK01
87	Leptospira interrogans serovar Copenhageni str. Fiocruz LV3879	Fiocruz LV3879	SAMN00254363	PRJNA63817	GCA_000216515.2		AFLL01
88	Leptospira interrogans serovar Copenhageni str. Fiocruz LV4034	Fiocruz LV4034	SAMN01920127	PRJNA189014	GCA_000343265.1		AOVC01
89	Leptospira interrogans serovar Copenhageni str. Fiocruz LV4108	Fiocruz LV4108	SAMN01920570	PRJNA188989	GCA_000342825.1		AOWB01
90	Leptospira interrogans serovar Copenhageni str. Fiocruz LV4113	Fiocruz LV4113	SAMN01920633	PRJNA188990	GCA_000342665.1		AOWA01
91	Leptospira interrogans serovar Copenhageni str. Fiocruz LV4118	Fiocruz LV4118	SAMN01919804	PRJNA188993	GCA_000342845.1		AOVX01
92	Leptospira interrogans serovar Copenhageni str. Fiocruz LV4152	Fiocruz LV4152	SAMN01920115	PRJNA188994	GCA_000343185.1		AOVW01
93	Leptospira interrogans serovar Copenhageni str. Fiocruz LV4160	Fiocruz LV4160	SAMN01920591	PRJNA188996	GCA_000343575.1		AOVU01
94	Leptospira interrogans serovar Copenhageni str. Fiocruz LV4173	Fiocruz LV4173	SAMN01920631	PRJNA189004	GCA_000343225.1		AOVM01
95	Leptospira interrogans serovar Copenhageni str. Fiocruz LV4174	Fiocruz LV4174	SAMN01920590	PRJNA189010	GCA_000343775.1		AOVG01
96	Leptospira interrogans serovar Copenhageni str. Fiocruz LV4188	Fiocruz LV4188	SAMN01920124	PRJNA189012	GCA_000343795.1		AOVE01
97	Leptospira interrogans serovar Copenhageni str. Fiocruz LV4211	Fiocruz LV4211	SAMN01920567	PRJNA189015	GCA_000343285.1		AOVB01
98	Leptospira interrogans serovar Copenhageni str. Fiocruz LV4212	Fiocruz LV4212	SAMN01920587	PRJNA189007	GCA_000343715.1		AOVJ01
99	Leptospira interrogans serovar Copenhageni str. Fiocruz LV4217	Fiocruz LV4217	SAMN01920589	PRJNA189009	GCA_000343755.1		AOVH01
100	Leptospira interrogans serovar Copenhageni str. Fiocruz LV4234	Fiocruz LV4234	SAMN01920568	PRJNA189016	GCA_000343835.1		AOVA01
101	Leptospira interrogans serovar Copenhageni str. Fiocruz LV999	Fiocruz LV999	SAMN00254325	PRJNA63739	GCA_000217275.2		AFJZ01
102	Leptospira interrogans serovar Copenhageni str. Fiocruz R154	Fiocruz R154	SAMN00254366	PRJNA65081	GCA_000216035.2		AFMJ01
103	Leptospira interrogans serovar Copenhageni str. Fiocruz R83	Fiocruz R83	SAMN00254365	PRJNA63819	GCA_000216495.2		AFLM01
104	Leptospira interrogans serovar Copenhageni str. HAI0156	HAI0156	SAMN00254371	PRJNA63825	GCA_000216435.2		AFLP01
105	Leptospira interrogans serovar Copenhageni str. HAI0188	HAI0188	SAMN02436381	PRJNA74149	GCA_000244595.3		AHOG02
106	Leptospira interrogans serovar Copenhageni str. LT2050	LT2050	SAMN00255258	PRJNA65065	GCA_000216155.3		AFMD02
107	Leptospira interrogans serovar Copenhageni str. M20	M20	SAMN02436483	PRJNA178718	GCA_000332535.2		AOGV02
108	Leptospira interrogans serovar Copenhageni str. MMD1562	MMD1562	SAMN00254372	PRJNA63829	GCA_000216395.2		AFLR01
109	Leptospira interrogans serovar Copenhageni str. P2431	P2431	SAMN01920592	PRJNA188983	GCA_000343495.1		AOWH01
110	Leptospira interrogans serovar Copenhageni str. P2518	P2518	SAMN00739382	PRJNA74223	GCA_000246455.2		AHQO01
111	Leptospira interrogans serovar Copenhageni str. R066	R066	SAMN00254367	PRJNA63821	GCA_000216475.2		AFLN01
112	Leptospira interrogans serovar Copenhageni str. R103	R103	SAMN00739390	PRJNA74235	GCA_000246575.2		AHQU01
113	Leptospira interrogans serovar Copenhageni str. Wijnberg	Wijnberg	SAMN01920588	PRJNA189008	GCA_000343735.1		AOVI01
114	Leptospira interrogans serovar Copenhageni/Icterohaemorrhagiae	Piscina	SAMN05195242	PRJNA324239	GCA_001683775.2	chromosome 1: CP018146.1
						chromosome 2: CP018147.1
	SEROVAR ICTEROHAEMORRHAGIAE STRAINS
1	Leptospira interrogans serovar Icterohaemorrhagiae	Langkawi	SAMN12721651	PRJNA564735	GCA_014858895.1	chromosome 1: NZ_CP043876.1/CP043876.1
						chromosome 2: NZ_CP043877.1/CP043877.1
						plasmid p1: NZ_CP043878.1/CP043878.1
						Show all 4 replicons
2	Leptospira interrogans serovar Icterohaemorrhagiae	898	SAMN12721653	PRJNA564738	GCA_014858815.1	chromosome 1: NZ_CP043891.1/CP043891.1
						chromosome 2: NZ_CP043892.1/CP043892.1
3	Leptospira interrogans serovar Icterohaemorrhagiae	X240	SAMN18471237	PRJNA716832	GCA_017653925.1		JAGGCK01
4	Leptospira interrogans serovar Icterohaemorrhagiae	S199/2	SAMN18471241	PRJNA716832	GCA_017653805.1		JAGGCO01
5	Leptospira interrogans serovar Icterohaemorrhagiae	B126	SAMN18471229	PRJNA716832	GCA_017654005.1		JAGGCC01
6	Leptospira interrogans serovar Icterohaemorrhagiae str. 201100516	201100516	SAMN01920593	PRJNA188985	GCA_000343515.1		AOWF01
7	Leptospira interrogans serovar Icterohaemorrhagiae str. Kantorowic	Kantorowic	SAMN01920611	PRJNA189017	GCA_000343305.1		AOUZ01
8	Leptospira interrogans serovar Icterohaemorrhagiae str. P2422	P2422	SAMN00739388	PRJNA74225	GCA_000246475.2		AHQP01
9	Leptospira interrogans serovar Icterohaemorrhagiae str. P2547	P2547	SAMN00739384	PRJNA74229	GCA_000246515.2		AHQR01
10	Leptospira interrogans serovar Icterohaemorrhagiae str. P2554	P2554	SAMN00739383	PRJNA74227	GCA_000246495.2		AHQQ01
11	Leptospira interrogans serovar Icterohaemorrhagiae str. RGA	RGA	SAMN01920605	PRJNA188999	GCA_000343165.1		AOVR01
12	Leptospira interrogans serovar Icterohaemorrhagiae str. Verdun HP	Verdun HP	SAMN00739248	PRJNA74135	GCA_000244455.3		AHNZ02
13	Leptospira interrogans serovar Icterohaemorrhagiae str. Verdun LP	Verdun LP	SAMN02436410	PRJNA167244	GCA_000306295.2		AKWP02

## Sheet: Table S2
	Table S2. MLST analysis for the final assembly of the L. interrogans strain NEG7 genome.
	MLST alleles
	tpiA	glmU	mreA	pntA	sucA	caiB	pfkB	ST
	2	1	4	1	2	8	10	17
